# Supplementary material for: Effects of Therapeutic Hypothermia on Macrophages in Mouse Cochlea Explants
Source: Int J Mol Sci. 2023 May 16;24(10):8850. doi: 10.3390/ijms24108850 (PMC10218374; doi:10.3390/ijms24108850)
Supplement: Supplementary file 1 [file ijms-24-08850-s001.zip]

Archive with 1 entries (1 files):
- ijms-2331006-supplementary.pdf
